# Supplementary material for: Integrative Multi-Omics Analysis Identifies Transmembrane p24 Trafficking Protein 1 (TMED1) as a Potential Prognostic Marker in Colorectal Cancer
Source: Biology (Basel). 2024 Jan 29;13(2):83. doi: 10.3390/biology13020083 (PMC10886729; doi:10.3390/biology13020083)
Supplement: Supplementary file 1 [file biology-13-00083-s001.zip]

Archive with 5 entries (5 files):
- Figure S1.tif
- Figure S2.tif
- Table S1 The sequence of oligonucleotides for cell transfection.xlsx
- Table S2 The sequence of primer for qPCR.xlsx
- Table S3 The TMED1 expression in different tumor site and T stage.xlsx
