# Supplementary material for: Integrative Multi-Omics Analysis Identifies Transmembrane p24 Trafficking Protein 1 (TMED1) as a Potential Prognostic Marker in Colorectal Cancer
Source: Biology (Basel). 2024 Jan 29;13(2):83. doi: 10.3390/biology13020083 (PMC10886729; doi:10.3390/biology13020083)
Supplement: Supplementary file 1 [file biology-13-00083-s001.zip › Table S1 The sequence of oligonucleotides for cell transfection.xlsx]

## Sheet: Sheet1
Table S1 The sequence of oligonucleotides for cell transfection.
Name	Sequence
siNC	sense (5’-3’): UUCUCCGAACGUGUCACGUTT
	antisense (3’-5’): TTAAGAGGCUUGCACAGUGCA
siTMED1_1	sense (5’-3’): UGGCCUUGUGGCUACUAAUTT
	antisense (3’-5’): GGACCGGAACACCGAUGAUUA
siTMED1_2	sense (5’-3’): AGGAGAUGCUGGAUGUUAATT
	antisense (3’-5’): GCUCCUCUACGACCUACAAUU
