# Supplementary material for: Integrative Multi-Omics Analysis Identifies Transmembrane p24 Trafficking Protein 1 (TMED1) as a Potential Prognostic Marker in Colorectal Cancer
Source: Biology (Basel). 2024 Jan 29;13(2):83. doi: 10.3390/biology13020083 (PMC10886729; doi:10.3390/biology13020083)
Supplement: Supplementary file 1 [file biology-13-00083-s001.zip › Table S2 The sequence of primer for qPCR.xlsx]

## Sheet: Sheet1
Table S2 The sequence of primer for qPCR.
Name	Sequence
GAPDH	forward (5’-3’): TGGGTGTGAACCATGAGAAG
	reverse (3’-5’): TGAAACCATAGCACCTTCCTG
TMED1	forward (5’-3’): ATCGGAGGTGCTGGACTGGAC
	reverse (3’-5’): GTTGAGGAAGTCGTGGTAGAGGC
