# Supplementary material for: Integrative Multi-Omics Analysis Identifies Transmembrane p24 Trafficking Protein 1 (TMED1) as a Potential Prognostic Marker in Colorectal Cancer
Source: Biology (Basel). 2024 Jan 29;13(2):83. doi: 10.3390/biology13020083 (PMC10886729; doi:10.3390/biology13020083)
Supplement: Supplementary file 1 [file biology-13-00083-s001.zip › Table S3 The TMED1 expression in different tumor site and T stage.xlsx]

## Sheet: Sheet1
			Table S3 The TMED1 expression in different tumor site and T stage.
			Tumor site	TMED1_expression			T stage	TMED1 expression
			Colon_Adenocarcinoma	8.785			T1	8.785
			Colon_Adenocarcinoma	8.846			T1	8.744
			Colon_Adenocarcinoma	9.022			T1	8.519
			Colon_Adenocarcinoma	9.019			T1	8.667
			Colon_Adenocarcinoma	8.772			T1	9.416
			Colon_Adenocarcinoma	8.674			T1	9.815
			Colon_Adenocarcinoma	8.722			T1	9.625
			Colon_Adenocarcinoma	8.531			T1	9.114
			Colon_Adenocarcinoma	9.016			T1	10.17
			Colon_Adenocarcinoma	8.509			T1	9.218
			Colon_Adenocarcinoma	8.84			T2	8.846
			Colon_Adenocarcinoma	8.782			T2	9.022
			Colon_Adenocarcinoma	8.916			T2	9.019
			Colon_Adenocarcinoma	8.999			T2	8.772
			Colon_Adenocarcinoma	8.962			T2	8.674
			Colon_Adenocarcinoma	8.755			T2	8.722
			Colon_Adenocarcinoma	8.495			T2	8.576
			Colon_Adenocarcinoma	8.72			T2	8.995
			Colon_Adenocarcinoma	8.976			T2	8.7
			Colon_Adenocarcinoma	8.979			T2	8.982
			Colon_Adenocarcinoma	9.015			T2	8.418
			Colon_Adenocarcinoma	8.984			T2	8.798
			Colon_Adenocarcinoma	8.051			T2	8.842
			Colon_Adenocarcinoma	8.73			T2	8.842
			Colon_Adenocarcinoma	8.843			T2	7.885
			Colon_Adenocarcinoma	8.875			T2	8.577
			Colon_Adenocarcinoma	8.863			T2	9.027
			Colon_Adenocarcinoma	8.645			T2	8.613
			Colon_Adenocarcinoma	8.691			T2	8.764
			Colon_Adenocarcinoma	8.813			T2	8.528
			Colon_Adenocarcinoma	8.916			T2	8.137
			Colon_Adenocarcinoma	8.986			T2	8.496
			Colon_Adenocarcinoma	8.975			T2	8.844
			Colon_Adenocarcinoma	8.963			T2	8.839
			Colon_Adenocarcinoma	8.212			T2	8.329
			Colon_Adenocarcinoma	9.022			T2	8.681
			Colon_Adenocarcinoma	8.45			T2	8.883
			Colon_Adenocarcinoma	8.946			T2	8.33
			Colon_Adenocarcinoma	8.71			T2	8.656
			Colon_Adenocarcinoma	8.576			T2	8.911
			Colon_Adenocarcinoma	8.995			T2	9.44
			Colon_Adenocarcinoma	8.761			T2	9.476
			Colon_Adenocarcinoma	8.744			T2	9.27
			Colon_Adenocarcinoma	8.7			T2	9.118
			Colon_Adenocarcinoma	8.982			T2	9.081
			Colon_Adenocarcinoma	8.418			T2	9.202
			Colon_Adenocarcinoma	8.798			T2	9.223
			Colon_Adenocarcinoma	8.842			T2	9.625
			Colon_Adenocarcinoma	8.859			T2	9.054
			Colon_Adenocarcinoma	8.951			T2	9.292
			Colon_Adenocarcinoma	8.944			T2	9.191
			Colon_Adenocarcinoma	8.609			T2	9.388
			Colon_Adenocarcinoma	8.557			T2	9.477
			Colon_Adenocarcinoma	8.905			T2	9.895
			Colon_Adenocarcinoma	8.96			T2	9.698
			Colon_Adenocarcinoma	8.4			T2	9.08
			Colon_Adenocarcinoma	8.941			T2	10.15
			Colon_Adenocarcinoma	8.703			T2	9.087
			Colon_Adenocarcinoma	8.667			T2	9.369
			Colon_Adenocarcinoma	8.363			T2	9.111
			Colon_Adenocarcinoma	8.893			T2	9.418
			Colon_Adenocarcinoma	8.64			T2	9.142
			Colon_Adenocarcinoma	8.841			T2	9.587
			Colon_Adenocarcinoma	8.986			T2	9.167
			Colon_Adenocarcinoma	8.735			T2	10.34
			Colon_Adenocarcinoma	8.811			T2	9.097
			Colon_Adenocarcinoma	8.93			T2	9.675
			Colon_Adenocarcinoma	9.02			T3	8.761
			Colon_Adenocarcinoma	8.645			T3	8.769
			Colon_Adenocarcinoma	8.842			T3	8.531
			Colon_Adenocarcinoma	7.885			T3	9.016
			Colon_Adenocarcinoma	8.809			T3	8.509
			Colon_Adenocarcinoma	8.738			T3	8.84
			Colon_Adenocarcinoma	8.797			T3	8.782
			Colon_Adenocarcinoma	8.912			T3	8.916
			Colon_Adenocarcinoma	8.784			T3	8.999
			Colon_Adenocarcinoma	8.593			T3	8.962
			Colon_Adenocarcinoma	8.63			T3	8.755
			Colon_Adenocarcinoma	8.844			T3	8.495
			Colon_Adenocarcinoma	8.839			T3	8.72
			Colon_Adenocarcinoma	8.698			T3	8.976
			Colon_Adenocarcinoma	9.008			T3	8.979
			Colon_Adenocarcinoma	8.535			T3	9.015
			Colon_Adenocarcinoma	8.887			T3	8.984
			Colon_Adenocarcinoma	8.759			T3	8.051
			Colon_Adenocarcinoma	8.995			T3	8.73
			Colon_Adenocarcinoma	8.777			T3	8.875
			Colon_Adenocarcinoma	8.723			T3	8.863
			Colon_Adenocarcinoma	8.958			T3	8.645
			Colon_Adenocarcinoma	8.866			T3	8.691
			Colon_Adenocarcinoma	9.007			T3	8.813
			Colon_Adenocarcinoma	9.014			T3	8.916
			Colon_Adenocarcinoma	8.666			T3	8.986
			Colon_Adenocarcinoma	8.906			T3	8.975
			Colon_Adenocarcinoma	8.821			T3	8.963
			Colon_Adenocarcinoma	8.991			T3	8.212
			Colon_Adenocarcinoma	9.021			T3	9.022
			Colon_Adenocarcinoma	9.011			T3	8.45
			Colon_Adenocarcinoma	8.05			T3	8.946
			Colon_Adenocarcinoma	8.791			T3	8.71
			Colon_Adenocarcinoma	8.954			T3	8.761
			Colon_Adenocarcinoma	8.949			T3	8.859
			Colon_Adenocarcinoma	8.951			T3	8.951
			Colon_Adenocarcinoma	8.784			T3	8.944
			Colon_Adenocarcinoma	9.016			T3	8.609
			Colon_Adenocarcinoma	8.503			T3	8.557
			Colon_Adenocarcinoma	8.33			T3	8.905
			Colon_Adenocarcinoma	8.656			T3	8.96
			Colon_Adenocarcinoma	8.762			T3	8.4
			Colon_Adenocarcinoma	9.023			T3	8.941
			Colon_Adenocarcinoma	8.976			T3	8.703
			Colon_Adenocarcinoma	8.746			T3	8.667
			Colon_Adenocarcinoma	8.641			T3	8.363
			Colon_Adenocarcinoma	9.021			T3	8.893
			Colon_Adenocarcinoma	8.644			T3	8.64
			Colon_Adenocarcinoma	8.997			T3	8.841
			Colon_Adenocarcinoma	9.416			T3	8.735
			Colon_Adenocarcinoma	9.44			T3	8.811
			Colon_Adenocarcinoma	9.476			T3	8.93
			Colon_Adenocarcinoma	9.27			T3	9.02
			Colon_Adenocarcinoma	9.118			T3	8.645
			Colon_Adenocarcinoma	9.081			T3	8.809
			Colon_Adenocarcinoma	9.202			T3	8.797
			Colon_Adenocarcinoma	9.086			T3	8.912
			Colon_Adenocarcinoma	9.778			T3	8.784
			Colon_Adenocarcinoma	9.248			T3	8.957
			Colon_Adenocarcinoma	9.365			T3	8.899
			Colon_Adenocarcinoma	9.381			T3	9.006
			Colon_Adenocarcinoma	9.332			T3	8.736
			Colon_Adenocarcinoma	9.252			T3	8.75
			Colon_Adenocarcinoma	9.206			T3	8.476
			Colon_Adenocarcinoma	9.144			T3	8.382
			Colon_Adenocarcinoma	9.278			T3	9.017
			Colon_Adenocarcinoma	9.748			T3	8.881
			Colon_Adenocarcinoma	9.877			T3	8.853
			Colon_Adenocarcinoma	9.626			T3	8.822
			Colon_Adenocarcinoma	9.35			T3	8.927
			Colon_Adenocarcinoma	9.23			T3	8.428
			Colon_Adenocarcinoma	9.301			T3	9.01
			Colon_Adenocarcinoma	9.639			T3	9.011
			Colon_Adenocarcinoma	9.106			T3	8.94
			Colon_Adenocarcinoma	9.694			T3	8.98
			Colon_Adenocarcinoma	9.238			T3	8.7
			Colon_Adenocarcinoma	9.412			T3	8.82
			Colon_Adenocarcinoma	9.105			T3	8.893
			Colon_Adenocarcinoma	9.602			T3	8.908
			Colon_Adenocarcinoma	9.437			T3	8.976
			Colon_Adenocarcinoma	9.184			T3	8.767
			Colon_Adenocarcinoma	9.223			T3	8.892
			Colon_Adenocarcinoma	9.625			T3	8.94
			Colon_Adenocarcinoma	9.054			T3	8.753
			Colon_Adenocarcinoma	9.292			T3	8.474
			Colon_Adenocarcinoma	9.191			T3	8.733
			Colon_Adenocarcinoma	9.388			T3	8.264
			Colon_Adenocarcinoma	9.929			T3	7.913
			Colon_Adenocarcinoma	9.111			T3	8.451
			Colon_Adenocarcinoma	9.264			T3	8.593
			Colon_Adenocarcinoma	9.394			T3	8.698
			Colon_Adenocarcinoma	9.072			T3	9.008
			Colon_Adenocarcinoma	9.287			T3	8.535
			Colon_Adenocarcinoma	9.069			T3	8.887
			Colon_Adenocarcinoma	9.24			T3	8.723
			Colon_Adenocarcinoma	9.15			T3	8.866
			Colon_Adenocarcinoma	9.493			T3	9.007
			Colon_Adenocarcinoma	9.599			T3	8.666
			Colon_Adenocarcinoma	9.682			T3	8.906
			Colon_Adenocarcinoma	9.124			T3	8.821
			Colon_Adenocarcinoma	9.187			T3	8.991
			Colon_Adenocarcinoma	10.4			T3	9.021
			Colon_Adenocarcinoma	9.519			T3	8.05
			Colon_Adenocarcinoma	9.092			T3	8.954
			Colon_Adenocarcinoma	9.43			T3	8.951
			Colon_Adenocarcinoma	9.255			T3	8.784
			Colon_Adenocarcinoma	9.273			T3	8.908
			Colon_Adenocarcinoma	9.095			T3	8.803
			Colon_Adenocarcinoma	9.596			T3	8.962
			Colon_Adenocarcinoma	9.282			T3	8.811
			Colon_Adenocarcinoma	9.311			T3	8.855
			Colon_Adenocarcinoma	9.952			T3	8.815
			Colon_Adenocarcinoma	9.266			T3	8.901
			Colon_Adenocarcinoma	9.815			T3	8.434
			Colon_Adenocarcinoma	9.477			T3	8.634
			Colon_Adenocarcinoma	9.13			T3	8.762
			Colon_Adenocarcinoma	9.078			T3	8.928
			Colon_Adenocarcinoma	9.495			T3	8.814
			Colon_Adenocarcinoma	9.139			T3	9.016
			Colon_Adenocarcinoma	9.472			T3	8.762
			Colon_Adenocarcinoma	9.625			T3	9.023
			Colon_Adenocarcinoma	9.114			T3	8.976
			Colon_Adenocarcinoma	9.078			T3	8.746
			Colon_Adenocarcinoma	9.541			T3	8.641
			Colon_Adenocarcinoma	9.916			T3	9.021
			Colon_Adenocarcinoma	9.336			T3	8.997
			Colon_Adenocarcinoma	9.349			T3	8.578
			Colon_Adenocarcinoma	9.692			T3	8.689
			Colon_Adenocarcinoma	9.437			T3	8.142
			Colon_Adenocarcinoma	9.467			T3	8.73
			Colon_Adenocarcinoma	9.279			T3	8.805
			Colon_Adenocarcinoma	9.305			T3	8.843
			Colon_Adenocarcinoma	9.409			T3	8.656
			Colon_Adenocarcinoma	9.416			T3	8.434
			Colon_Adenocarcinoma	10.15			T3	8.946
			Colon_Adenocarcinoma	9.087			T3	8.468
			Colon_Adenocarcinoma	9.369			T3	9.472
			Colon_Adenocarcinoma	9.109			T3	9.086
			Colon_Adenocarcinoma	9.282			T3	9.778
			Colon_Adenocarcinoma	10.24			T3	9.248
			Colon_Adenocarcinoma	9.722			T3	9.365
			Colon_Adenocarcinoma	9.231			T3	9.381
			Colon_Adenocarcinoma	9.125			T3	9.332
			Colon_Adenocarcinoma	9.271			T3	9.252
			Colon_Adenocarcinoma	9.29			T3	9.206
			Colon_Adenocarcinoma	9.392			T3	9.144
			Colon_Adenocarcinoma	9.674			T3	9.278
			Colon_Adenocarcinoma	9.057			T3	9.748
			Colon_Adenocarcinoma	9.616			T3	9.877
			Colon_Adenocarcinoma	9.758			T3	9.35
			Colon_Adenocarcinoma	9.073			T3	9.23
			Colon_Adenocarcinoma	9.787			T3	9.301
			Colon_Adenocarcinoma	9.512			T3	9.106
			Colon_Adenocarcinoma	9.031			T3	9.412
			Colon_Adenocarcinoma	9.496			T3	9.105
			Colon_Adenocarcinoma	9.742			T3	9.602
			Colon_Adenocarcinoma	9.091			T3	9.929
			Colon_Adenocarcinoma	9.252			T3	9.111
			Colon_Adenocarcinoma	9.279			T3	9.264
			Colon_Adenocarcinoma	9.607			T3	9.394
			Colon_Adenocarcinoma	9.257			T3	9.072
			Colon_Adenocarcinoma	10.48			T3	9.287
			Colon_Adenocarcinoma	9.278			T3	9.069
			Colon_Adenocarcinoma	9.171			T3	9.24
			Colon_Adenocarcinoma	9.229			T3	9.15
			Colon_Adenocarcinoma	9.7			T3	9.493
			Colon_Adenocarcinoma	9.033			T3	9.599
			Colon_Adenocarcinoma	9.111			T3	9.682
			Colon_Adenocarcinoma	9.418			T3	9.124
			Colon_Adenocarcinoma	9.142			T3	9.187
			Colon_Adenocarcinoma	9.064			T3	10.4
			Colon_Adenocarcinoma	9.286			T3	9.519
			Colon_Adenocarcinoma	9.124			T3	9.092
			Colon_Adenocarcinoma	9.279			T3	9.43
			Colon_Adenocarcinoma	9.345			T3	9.095
			Colon_Adenocarcinoma	10.01			T3	9.596
			Colon_Adenocarcinoma	9.456			T3	9.282
			Colon_Adenocarcinoma	9.587			T3	9.311
			Rectal_Adenocarcinoma	8.613			T3	9.952
			Rectal_Adenocarcinoma	8.382			T3	9.266
			Rectal_Adenocarcinoma	9.017			T3	9.13
			Rectal_Adenocarcinoma	8.881			T3	9.078
			Rectal_Adenocarcinoma	8.853			T3	9.495
			Rectal_Adenocarcinoma	8.822			T3	9.15
			Rectal_Adenocarcinoma	8.428			T3	9.406
			Rectal_Adenocarcinoma	8.927			T3	9.387
			Rectal_Adenocarcinoma	8.428			T3	9.774
			Rectal_Adenocarcinoma	8.519			T3	9.176
			Rectal_Adenocarcinoma	8.764			T3	9.065
			Rectal_Adenocarcinoma	8.528			T3	9.691
			Rectal_Adenocarcinoma	8.137			T3	9.245
			Rectal_Adenocarcinoma	9.01			T3	9.613
			Rectal_Adenocarcinoma	9.011			T3	9.32
			Rectal_Adenocarcinoma	8.94			T3	9.047
			Rectal_Adenocarcinoma	8.98			T3	9.078
			Rectal_Adenocarcinoma	8.7			T3	9.541
			Rectal_Adenocarcinoma	8.82			T3	9.916
			Rectal_Adenocarcinoma	8.893			T3	9.336
			Rectal_Adenocarcinoma	8.908			T3	9.349
			Rectal_Adenocarcinoma	8.976			T3	9.692
			Rectal_Adenocarcinoma	8.767			T3	9.467
			Rectal_Adenocarcinoma	8.892			T3	9.279
			Rectal_Adenocarcinoma	8.645			T3	9.305
			Rectal_Adenocarcinoma	8.94			T3	9.409
			Rectal_Adenocarcinoma	8.753			T3	9.416
			Rectal_Adenocarcinoma	8.474			T3	9.109
			Rectal_Adenocarcinoma	8.733			T3	9.282
			Rectal_Adenocarcinoma	8.264			T3	10.24
			Rectal_Adenocarcinoma	8.329			T3	9.722
			Rectal_Adenocarcinoma	8.855			T3	9.231
			Rectal_Adenocarcinoma	8.815			T3	9.125
			Rectal_Adenocarcinoma	8.901			T3	9.271
			Rectal_Adenocarcinoma	8.434			T3	9.29
			Rectal_Adenocarcinoma	8.634			T3	9.392
			Rectal_Adenocarcinoma	8.681			T3	9.674
			Rectal_Adenocarcinoma	8.883			T3	9.758
			Rectal_Adenocarcinoma	8.762			T3	9.031
			Rectal_Adenocarcinoma	8.928			T3	9.742
			Rectal_Adenocarcinoma	8.807			T3	9.091
			Rectal_Adenocarcinoma	8.814			T3	9.156
			Rectal_Adenocarcinoma	8.667			T3	9.973
			Rectal_Adenocarcinoma	8.911			T3	9.257
			Rectal_Adenocarcinoma	8.73			T3	10.48
			Rectal_Adenocarcinoma	8.805			T3	9.278
			Rectal_Adenocarcinoma	8.843			T3	9.171
			Rectal_Adenocarcinoma	8.656			T3	9.229
			Rectal_Adenocarcinoma	8.434			T3	9.7
			Rectal_Adenocarcinoma	8.946			T3	9.033
			Rectal_Adenocarcinoma	8.468			T3	9.064
			Rectal_Adenocarcinoma	9.167			T3	9.286
			Rectal_Adenocarcinoma	9.226			T3	9.124
			Rectal_Adenocarcinoma	9.151			T3	9.279
			Rectal_Adenocarcinoma	9.143			T3	9.345
			Rectal_Adenocarcinoma	9.363			T3	10.01
			Rectal_Adenocarcinoma	9.484			T3	9.456
			Rectal_Adenocarcinoma	9.105			T3	9.226
			Rectal_Adenocarcinoma	9.726			T3	9.151
			Rectal_Adenocarcinoma	9.17			T3	9.143
			Rectal_Adenocarcinoma	9.35			T3	9.363
			Rectal_Adenocarcinoma	9.658			T3	9.484
			Rectal_Adenocarcinoma	10.34			T3	9.105
			Rectal_Adenocarcinoma	9.092			T3	9.726
			Rectal_Adenocarcinoma	9.097			T3	9.17
			Rectal_Adenocarcinoma	10.17			T3	9.658
			Rectal_Adenocarcinoma	9.675			T3	9.092
			Rectal_Adenocarcinoma	9.695			T3	9.695
			Rectal_Adenocarcinoma	10.25			T3	10.25
			Rectal_Adenocarcinoma	9.37			T3	9.322
			Rectal_Adenocarcinoma	9.092			T3	9.613
			Rectal_Adenocarcinoma	9.593			T3	9.064
			Rectal_Adenocarcinoma	9.322			T3	9.581
			Rectal_Adenocarcinoma	9.613			T3	9.172
			Rectal_Adenocarcinoma	9.064			T3	9.14
			Rectal_Adenocarcinoma	9.581			T3	9.384
			Rectal_Adenocarcinoma	9.988			T3	9.663
			Rectal_Adenocarcinoma	9.172			T3	9.201
			Rectal_Adenocarcinoma	9.031			T3	9.101
			Rectal_Adenocarcinoma	9.14			T3	9.764
			Rectal_Adenocarcinoma	9.384			T3	9.097
			Rectal_Adenocarcinoma	9.663			T3	9.524
			Rectal_Adenocarcinoma	9.089			T4	8.843
			Rectal_Adenocarcinoma	9.201			T4	8.986
			Rectal_Adenocarcinoma	9.101			T4	8.861
			Rectal_Adenocarcinoma	9.764			T4	8.428
			Rectal_Adenocarcinoma	9.097			T4	8.645
							T4	8.63
							T4	8.759
							T4	8.995
							T4	8.777
							T4	8.958
							T4	9.014
							T4	9.011
							T4	8.791
							T4	8.949
							T4	8.807
							T4	8.503
							T4	8.644
							T4	9.626
							T4	9.639
							T4	9.694
							T4	9.238
							T4	9.437
							T4	9.184
							T4	9.255
							T4	9.273
							T4	9.139
							T4	9.472
							T4	9.244
							T4	9.11
							T4	9.437
							T4	9.057
							T4	9.616
							T4	9.073
							T4	9.787
							T4	9.512
							T4	9.496
							T4	9.252
							T4	9.279
							T4	9.607
							T4	9.072
							T4	10.2
							T4	9.25
							T4	9.35
							T4	9.37
							T4	9.988
							T4	9.031
							T4	9.089
							T4	9.31
							T4	9.187
